# Supplementary material for: Development and validation of novel risk prediction models of breast cancer based on stanniocalcin‐1 level
Source: Cancer Med. 2022 Nov 6;12(6):6499–510. doi: 10.1002/cam4.5419 (PMC10067061; doi:10.1002/cam4.5419)
Supplement: Supplementary file 3 — Table S1 [file CAM4-12-6499-s001.zip]

Archive with 2 entries (2 files):
- CAM4_5419_Table 1.docx
- cam45419-sup-0003-TableS1.docx
